# Supplementary material for: Zscan4 Is Activated after Telomere Shortening in Mouse Embryonic Stem Cells
Source: Stem Cell Reports. 2016 Mar 17;6(4):483–95. doi: 10.1016/j.stemcr.2016.02.010 (PMC4834046; doi:10.1016/j.stemcr.2016.02.010)
Supplement: Data S1. Source Code of the Program for Drawing the Lineage Tree, Related to Figures 2 and 3 [file mmc2.xls]

## Sheet: #4-1(1-116)
Bin2	LUCbk	GFPbk	Rex1	Zscan4	Rex1	Zscan4	Rex1	Zscan4	Rex1	Zscan4	Rex1	Zscan4	Rex1	Zscan4	Rex1	Zscan4	Rex1	Zscan4	Rex1	Zscan4	Rex1	Zscan4	Rex1	Zscan4	Rex1	Zscan4	Rex1	Zscan4	Rex1	Zscan4	Rex1	Zscan4	Rex1	Zscan4	Rex1	Zscan4	Rex1	Zscan4	Rex1	Zscan4	Rex1	Zscan4	Rex1	Zscan4	Rex1	Zscan4	Rex1	Zscan4	Rex1
			1	1	8	8	5	5	28	28	98	98	53	53	116	116	17	17	63	63	134	134	27	27	79	79	47	47	90	90	11	11	74	74	39	39	71	71	130	130	22	22	38	38	3	3	57	57	32
1	2299.29	6451.76	2843.84	6757.34
2	2253.37	6607.85	2798.05	6907.97
3	2267.43	6672.28	2778.48	6963.33
4	2271.81	6652.64	2763.11	6991.88
5	2260.11	6676.78	2750.34	7038.11
6	2261.74	6700.86	3020.44	7285.53																																									2555.41	7032.89
7	2264.56	6729.83	2887.04	7195.93																																									2644.52	7090.03
8	2269.43	6750.84	2755.29	7240.18																																									2663.52	7106.18
9	2257.9	6745.03	2674.63	7163.85																																									2723.77	7100.59
10	2267.5	6732.6	2683.1	7199.08																																									2670.75	7108.44
11	2265.27	6764.77	2686.62	7253.82																																									2728.6	7081.53
12	2274.75	6745.95	2729.86	7242.68																																									2620.66	7081.48
13	2264.24	6748.55	2698.82	7216.78																																									2594.62	7040.42
14	2276.27	6751.7	2708.96	7289.07																																									2542.52	7036.97
15	2266.17	6764.47	2709.15	7328.97																																									2582.7	7156.97
16	2276.03	6922.91	2772.48	7489.16																																									2619.27	7224.66
17	2271.71	6931.92	2831.68	7530.63																																									2766.44	7444.63
18	2264.01	6944.64	2899.78	7832.79																																									2814.29	7226.63
19	2271.19	7178.14	2889.38	7498.84																																									3043.18	7283.41
20	2282.38	6937.29	2979.67	7524.55																																									3097.57	7262.84
21	2269.64	6955.92	2818.12	7426.14			2669.48	7635.1																																					3020.38	7391.65
22	2277.7	6941.91	2709.82	7549.97			2846.5	7481.67																																					3067.78	7874.59
23	2271.5	7057.11	2765.88	8067.1			2833.14	7501.97																																					3052.22	7914.04
24	2276.56	7510.2	2712.37	8037.4			2754.41	7445.47																																					3009.62	7927.65
25	2273.36	7557.26	2815.74	8088.36			2713.43	7537.78																																					2949.87	7906.6
26	2270.17	7553.19	2889.07	8108.36			2761.94	8041.69																																					2898.5	7934.94
27	2276.56	7541.34	2846.25	8089.49			2743.22	8061.41																																					2836.95	7948.07
28	2266.22	7587.85	2913.53	8068.37			2899.1	8078.71																																					2833.98	7944.67
29	2277.44	7588.93	2893.11	8056.07			2968.84	8015.67																																					2805.1	7972.25
30	2266.11	7582.97	3326.58	8287.99			2988.16	7988.22																																					2851.17	8003.85
31	2289.17	7602.31	2931.16	8102.39			2950.8	7973.9																																					2877.5	8022.53
32	2273.35	7645.35	2837.59	8019.64	2852.18	8053.54	2996.73	7951.71																																					2605.83	7975.62
33	2279.44	7659.89	2831.45	8087.55	2810.68	8011.16	2897.16	7918.53																																					3041.43	7983.33
34	2273.06	7655.2	2801.09	8084.14	2710.28	8054.53	3084.54	7951.56																							3014.37	8029.38													2803.52	7981.22
35	2278.49	7660.22	2997.23	8265.11	d		3435.19	8012.73																							3039.58	7961.63													2824.08	7983.28
36	2276.49	7668.95	2880.78	8164.16			3294.65	7935.58																							2958.9	8013.22													2910	7973.62
37	2267.04	7709.1	2843.62	8187.59			3119.4	7953.08																							2837.2	7993.72													2935.78	8024.22
38	2271.39	7681.19	2746.78	8192.19			3143.41	7949.43																							2925.87	7995.58													2946.2	8088.7
39	2280.2	7712.57	2301.54	7905.38			2945.77	7967.75																							2922.83	7969.93													3020.2	8120.52
40	2279.65	7755.45	d				2975.06	7971.41																							2978.48	8002.15													2994.58	8197.35
41	2283.86	7766.72					2854.66	7981.63																							2869.82	8022.38													3008.07	8384.4
42	2282.05	7782.57					2855.13	8009.44																							2823.15	8022.73													3003.2	8354
43	2272.14	7894.48					2843.3	8008.23																							2821	8150.67													2932.88	8416.33
44	2284.87	7813.1					2715.23	8080.67																							2855.78	8076.1													2931.7	8469.63
45	2282.32	7788.59					2813.17	8159.83																							2798.75	8028.65													2957.9	8558.77
46	2270.08	7777.36					2797	8044.33																							2819	8114.25													2940.35	8615.18
47	2270.3	7817.57					2840.03	8023.33																							2809.62	8108.55													2880.22	8640.68
48	2274.43	7818.53					2861.59	8036.52																							2687.42	8111.7													2771.07	8651.07
49	2272.96	7829.3					2965.95	8058.02									3024.36	8133.19													2634.17	8138.45													2705.87	8612.83
50	2276.81	7858.15					3029.41	8055.11									2838.98	8175.05													2559.72	8207.57													2748.87	8657.55
51	2275.48	7885.28					3292.67	8109.13									2887.81	8161.33													2524.58	8230.6													3078.3	9121.53
52	2287.7	7877.8					2860.41	8105									2779.43	8190.14													2469.12	8261.27													3182.82	9616.9
53	2271.56	7884.08					2950.06	8152.16									2673.81	8150.86													2423.38	8260.02													2596.23	8583.17
54	2280.99	7910.2					2884.81	8146.63									2741.61	8172.75													2418.43	8340.9													2610.63	8518.03
55	2279.91	7923.36					2787.44	8195.81									2921.67	8243.2													2428.93	8398.67													2581.8	8475.45
56	2280.49	7945.79					2882.22	8176.84									2834.6	8209.9													2597.53	8510.33									2368.23	8284.15			2632.62	8515.37
57	2280.71	7951.96					2868.53	8241.38									2719.97	8184.83													2397.37	8367.6									2364.76	8293.41			2594.67	8545.9
58	2280.04	7969.73					2882.53	8302.47									2802.77	8228.53													2433.87	8424.93									2380.33	8362.88			2583.83	8493
59	2287.13	7996.54					2868.38	8257.53									2804.97	8265.07													2393.17	8420.67									2409.82	8379.59			2573.98	8541.95
60	2286.07	7940.49					2823.31	8254.75									2971.04	8207.41													2448.2	8367.27									2453.2	8336.86			2572.4	8507.9
61	2280.05	7990.01					2811.63	8252.91									2898.86	8261.02													2442.97	8373.8									2467.18	8414.06			2593.91	8476.99
62	2288.96	7989.81					2862.56	8226.75									2912.41	8223.45													2462.62	8347.51									2539.65	8414.18			2595.99	8497.23
63	2280.5	7956.09					2956.13	8313.75									3003	8223.18													2478.57	8335.19									2493.51	8351.47			2579.97	8436.25
64	2280.2	7980.49					3000.03	8267.84									2977.07	8286.37													2482.59	8404.57									2502.76	8391.84			2618.7	8412.73
65	2279.35	7996.59					3054.47	8252.34									3515.43	8407.97					3018.38	8267.88							2487.54	8510.11									2549.94	8487.18			2632.94	8581.86
66	2274.44	8005.17					3063	8335.45									2929.47	8343.93					2988.55	8287.02							2633.51	8601.7									2634.92	8882.43			2753.3	8464.28
67	2277.93	8146.27					3002.52	8286.39	3181.02	8348.45							3009.17	8461.9					2911.14	8478.82							2568.73	8786.68									2573.97	9871.54			3030.95	8516.63
68	2279.27	7992.59					d		3117.77	8377.64							2895.57	8358.33					2808.34	8293.2							2492.76	8606.14									2659.86	11286.3			2745.63	8417.55
69	2266.74	7978.79							3080.61	8377.09							2824.67	8321.7					2728.91	8291.82							2622.46	8679.93									2901	13093.2			2795.07	8328.52
70	2281.04	8010.56							3086.3	8297.39							2674.9	8292.63					2708.32	8359.52							2555.77	8713.85									3207.94	16506.2			2795.9	8395.98			2762.16
71	2282.98	7985.03							3012.05	8341.92							2708.33	8222.8					2679.18	8285.34							2558.92	8780.92									3421.16	19855.2			2828.25	8451.13			2698.58
72	2279.97	8012.77							3072.03	8426.22							2665.86	8284.04					2707.59	8334.98							2544.77	8719.23									3305.25	23186.6			2772.43	8427.73			2772.23
73	2273.88	8040.92							3052.57	8363.22							2685.06	8356.75					2740.75	8385.86							2544.98	8721.94									3714.43	34564.6			2765.95	8481.43			2804.32
74	2277.46	8037.16							2960.16	8383.65							2748.39	8309.25					2737.48	8367							2607.41	8730.63									3323.2	28298.3	3106.23	21805.7	2798.2	8496.93			2785.82
75	2282.37	8054.04							2982.95	8401.48							2867.53	8347.77					2824.77	8384.39							2746.19	8736.88			2706.16	8715.36					2967.67	23482	3006.77	24021	2884.14	8544.51			2792.25
76	2277.58	8073.22							2969.68	8393.55							2885.33	8348.47					2734.93	8374.68							2636.66	9276.16			2710.61	8675.32					2968.49	30506.6	2870.27	26497.8	2854.78	8452.03			2893.22
77	2279.56	8110.06							2904.45	8421.71							2984.57	8343					2813.89	8432.32							2642.31	8774.78			2652.11	8629.82					2850.05	32561	2814.72	30265	2735.22	8437.41			2886.42
78	2273.63	8079.63							2878.52	8392.23							2911.53	8333.83					2799.39	8451.16							2650.78	9037.44			2641.39	8542.55					2734.19	36594.9	2668.5	31326	2694.14	8421.51			2859.89
79	2291.9	8047.63							2846.67	8475.97							2934.77	8328.93					2819.61	8419.5							2666.44	9037.44			2628.14	8489.75					2598.65	38609.7	2623	29871.5	2721.84	8456.73			2745.41
80	2274.05	8059.05							2869.13	8477							2869.53	8304.47					2805.84	8472.8							2656.22	9037.44			2602.18	8553.32					2617.19	42551.4	2574.92	41500	2703.49	8633.19			2709.36
81	2271.98	8048.98							2881.03	8470.07							2855.73	8279.4					2901.2	8407.23							2663.81	8633.31			2687.61	8607.27					2478.27	53121.6	2605.56	48203.9	2659.46	8478.97			2638.34
82	2285.2	8084.13							2860.13	8526.67							2769.37	8355.17					2818.6	8537.3			2860.98	8514.41			2745.13	8863.28			2646.68	8675.86					2455.46	54745.4	2578.92	50937.3	2753.41	8512.95			2688.07
83	2274.92	8067.34							2952.97	8565.37							2915.03	8356.27					2948.07	8724.13			2975.68	8455.45			2637.81	10711.2			2608.18	8851.32					2402.92	59884.7	2614.33	55135.8	2839.57	8571.84			2589.66
84	2278.29	8061.78							2990.57	8566.7							2767.07	8410.47					2934.67	8611.53			2975.8	8507.87			2757.28	10863.4			2679.95	8939.5					2454.32	64269.9	2644.72	57837.4	2753.41	8559.22			2580.27
85	2278.16	8053.3							2998	8564.03			3108.58	8593.11			2760.36	8413.81					2849.95	8584.55			2931	8562.9			2819	11477.4			2688.66	9099.27					2457.32	64524.7	2626.31	60703.2	2752.16	8571.84			2572.75
86	2286.54	8067.99							3142.97	8575.67			3119.17	8591.25			2727	8431.58					2852.2	8668.3			2934.03	8685.13			2863.38	13009.1			2779.89	9138.48					2450.68	64587.1	2617.56	60817	2821.71	8611.37			2599.22
87	2278.61	7987.03							3111.63	8566.7			3091.78	8537.42			2672.65	8418.62					2853.14	8811.57			2901.9	8585			2893.92	14384.1			2913.64	9489.8					2432.05	64281.4	2593.19	62796	2768.49	8373.93			2819.85
88	2280.96	7981.15							2827.87	8452.37			2627.27	8350.12			3017.38	8421.57					2840.11	8788.3			2883.87	8497.93			2859.65	16444.9			2951.8	9140.11					2384.11	64567	2577.81	64628	2964.16	9505.72	2881.4	8267.93	2599.36
89	2277.72	7948.7							2898.47	8474			3100.42	8355.65			2640.81	8424.39	2686.94	8382.14			2830.56	8647.69			2846.7	8491.33			2816.27	17828.5			2927.61	9319.39					2401.22	65535	2500.08	64419.7	2697.66	8760.28	2596.57	8250.33	2611.52
90	2280.36	7970.57							2822.43	8546.7			3123.81	8350.23			2737.87	8398.77	2709.47	8399.36			2781.94	8524.06			2821	8515.53			2872.16	18190.2			3007.57	9075.7					2373	63537.8	2481.94	58574.9	2528.31	8352.25	2901.93	8313.97	2595
91	2275.53	8172.93							2699.73	8754.73			3258.69	8644.92			2643.77	8720.65	2662	8585.53			2761.19	8687.03			2754.47	8715.2			3002.08	19141.8			3106.16	9361.64					2460.54	64524.7	2474.68	61658.2	d		d		2621.07
92	2280.67	7908.96							2760.87	8445.67			3066.46	8331.96			2621.61	8388.16	2651	8340.61			2803.59	8606.59			3034.87	8475.17			3144.08	19489.5			3121.64	9091.07					2442.84	64587.1	2459.89	63653.5					2658.32
93	2278.86	7882.13							2697.86	8385.62			3260.85	8378.38			2640.68	8340.81	2663.72	8361.58			2831.16	8499.38			2827.47	8504.37			3699.7	24166.5			3351.09	9941.59	3205.37	8866.4			d		d						2636.57
94	2281.22	7893.44							2730.35	8449.02			3229.5	8431.88			2722.29	8353.74	2811.81	8366.28			2809.14	8502.32			2914.27	8551.48			3180.26	35838.3	2876.84	22061.4	3442.89	9160.28	3175	8877.67											2602.75
95	2284.39	7899.12							2822.14	8422.67			3452.15	8380.08			2797.35	8323.58	2731.53	8358.28			2840.3	8595.64			3039.6	8513			3295.52	22835.5	3052.02	35791.7	3221.07	11228.6	3134.5	8781.31											2591.25
96	2282.33	7922.97							2825.37	8404.94			3016.27	8456.81			2716.45	8281.94	2706.85	8366.69			2763.55	8430.09			2998.72	8484.4			3179.42	18877.4	3019.84	26970.4	2997.19	9040.87	3025.23	8745.65											2551.57
97	2287.25	7939.99							2924.33	8403.63			2988.88	8525.62			2725.71	8303.71	2685.27	8406.88			2787.77	8504.77			3009.52	8497.17			3251.74	17314.5	3114.68	23465.3	3084.97	9231.94	2965.71	8729.65											2603.5
98	2292.29	7909.42							2982.53	8390.8			2846.69	8847.77			2703.06	8267.87	2606.12	8355.19			2886.91	8807.27	2332.33	9234.5	2904.95	8492.57			3194.13	16280.6	3201.07	23412	2894.1	8856.68	2968.13	8737.77											2665.82
99	2288.65	7895.33							2890.8	8404.6			2773.85	9129.92			2959.19	8231.19	2644.35	8301.38			2619.43	8371.36	d		2913.61	8455.9			3266.29	16374.4	3198.61	19310.5	2906.45	9107.7	2928	8824.38											2680.66
100	2269.1	7940.87							2996.47	8407.1			2743.88	9561.81			2730.42	8218.87	2545.73	8417.65			2639.39	8401.68			3122.08	8486.58	3193.71	8527.13	3386.87	17327.8	3161.2	15919.9	2833.23	8966.86	2916.33	8918.48											2684.89
101	2280.06	7915.47							2829.23	8549.55			2739	10212.8			2851.06	8320.13	2602.46	8271.12			2768.43	11674			3015.12	13001.5	2883.23	8609.61	3307.84	15898.3	3100.07	19097.5	2789.25	8845.72	2926.44	8885.62											2622.68
102	2283.99	7932.67							2711.68	8384.39			2818.46	10770.2			2829.26	8226.74	2769.88	8283.12			2743.61	9059.27			2968.62	9799.69	2976.74	8530.9	3294.87	15787.2	2987.98	19143.5	2861.86	8783.8	2922.4	8673.23											2613.48
103	2286.88	7935.62							2804.39	8318.48			2748.04	11302.1			2824.71	8217.13	2647.69	8424.77			2682.11	8772.27			2792.65	8517.81	2929.06	8840.87	3224.35	17436.5	2951.48	12951.8	2877.91	8731.5	2872.92	8695.96											2772.61
104	2283.98	7977.9							2745.43	8408.86			2816.19	11900.8			2842.06	8319.13	2615.41	8320.06			2585.2	10635.6			2814.07	8542.27	2770.94	8749.45	3213.42	15833.3	2786.61	12530.5	3004.5	9097.34	2870.35	8693.54											2592.16
105	2284.42	7955.01							2873.1	8753.52	3038.4	8381.85	3042.38	12634.1			2894.06	8281.23	2649.31	8411.88			2540.73	8479.09			2737.07	8482.07	2859.42	9028.94	3189.71	15712.6	2894.68	12384.1	2955.63	8833.09	2862.87	8615.92											2642.63
106	2277.07	7982.5							2751.76	8878.24	2812.15	8385.8	2956.08	12061.4			2901.29	8295.35	2722.47	8319.81			2450.66	8537.59			2762.37	8485.67	2832.9	9460.32	3263.27	15757.1	2956.8	14864	2988.16	8831.59	2785.79	8580.21											2901.97
107	2289.38	8019.8							2757.38	8823.05	2790.67	8411.97	2715.92	12351.4			2967.78	8383.89	2832.75	8492.72			2432.98	8619.64			2825.5	8514	2724.48	8620.06	3202.73	14302.3	2953.87	12243.4	2999.85	8818.04	2873.98	8587.06											2728.7
108	2293.08	7996.88							2810.05	8524.95	2864.14	8482.06	2677.46	12665.8			3065.78	8402.84	2892.78	8424.44			2500.61	8850.93			2910.67	8599.87	2753.16	8922.19	3286.8	13984.1	3169.3	12966	3005.04	8830.35	2835.44	8609.35											2554.6
109	2290.47	7993.54							2762.24	8542.52	2878.08	8599.94	2666.26	11860			2997.32	8451.97	2915.66	8376.69			2565.48	8533.66			2991.43	8573.07	2863.42	11313	3227.43	13735.5	2982.27	11735.8	2867.65	8786.58	2792.63	8662.06											d
110	2280.52	8012.04							2878.95	8544.1	2842.08	8431.75	2770.68	12519.7			3228	8487	2800.16	8414.56			2490.45	8729.07			3041.9	8617.17	2875.81	8869.23	3016.9	13479.9	3007.8	11792.7	2803.42	8718.73	2777.46	8652.98
111	2289.94	8034.39							2808.19	8475.38	2862.72	8449.44	2918.38	11351.5	2618.38	10777.6	2984.19	8491.3	2977.56	8659.47			2516.41	8577.73			3061.47	8621.57	2927.71	8741.52	3019.9	13171.1	2886.17	11313.8	2771.04	8607.88	2730.62	8645.52
112	2284.87	8032.28							2768.23	8454.17	3119.08	8849.61	3072.95	11226	2555.85	10916.2	2876.73	8464.14	3055.54	9333.87			2587.14	8577.95			3263.23	8646.47	2823.53	8798.6	2926.83	13091.9	2788.4	10077.3	2754.78	8649.46	2720.1	8695.33
113	2288.3	8042.13							2885.77	8502.77	3271.47	9193.86	3139.95	11317.8	2512.77	10737.1	3000.14	8533.32	3128.58	8907.21			2578.93	8522.59			3393.5	8791.53	2854.37	8881.77	2781.23	12518.3	2798.1	10191.5	2757.11	8856.68	2732.56	8772.77
114	2274.47	8036.48							3028.57	8532.87	3268.67	8869.86	3821.62	12348	2703.96	10116.1	2997.3	8552.92	3134.12	9270.63			2423.36	8763.39			3386.47	8760.17	2910.61	10574.9	2716.33	12068.6	2784.43	10258.8	2780.65	8985.32	2748.35	8714.87
115	2285.86	8239.33							3070.93	8779.47	3263.81	8958.28	3815.1	14182.4	2775.42	10445.5	2955.51	8765.78	3048.71	9671.58			2515.73	8666.45			3092.3	9073.57	2898.84	9965.63	2756.87	12175.5	2776.63	10244.2	2693.81	9386.38	2856.09	9048.28	2721.38	8945.21
116	2286.68	8070.15							3156.8	8619.53	3369.86	9102.56	3925.9	15544.7	2801.65	10183.7	2839.51	8608.78	3417.29	9148.88	3212.38	9599.12	2412.87	8498.63			3057.07	8817.27	2966.18	9068.65	2844.35	11996.3	2842.89	10443.7	2672.14	8887.61	2806.53	9187.41	2640.15	8580.35
doubling	GFP	G1(%)	pCol	cellId	divtime1	divtime2	rexAve	zcanAve	ppID	ppDoubling	pID	pDoubling	pDelta	rexSum	zscanSum	ID	Doubling	Delta	cID	cDoubling	cDelta
d	7905.38						2301.54					44745	15	44745	0.0461093	1	15		1
d	8352.25						2528.31					44745	15	44745	0.0461093	1	15		5
d	8286.39						3002.52					34459.2	11	34459.2	0.0436877	1	11		1
15	7847.87		4	5	6	21	2983	0.00307395				34459.2	11	34459.2	0.0436877	1	11		8
d	8054.53						2710.28					40107.4	13	40107.4	0.0327219	5	13		5
11	8718.3		4	8	21	32	3132.66	0.00397161				40107.4	13	40107.4	0.0327219	5	13		11
13	8429.49		8	11	21	34	3085.19	0.00251707				81321.7	28	81321.7	0.0782607	3	28		3
28	7787.81		46	10	6	34	2904.35	0.00279503				81321.7	28	81321.7	0.0782607	3	28		10
15	8542.9		8	17	34	49	3169.61	0.00131425				47544.1	15	47544.1	0.0197138	5	15		5
18	8446.29		62	19	34	52	3204.75	0.000653717				47544.1	15	47544.1	0.0197138	5	15		17
d	41228.9						3168.57					57685.5	18	57685.5	0.0117669	10	18		10
21	8859.26		46	21	34	55	3017.35	0.00374709				57685.5	18	57685.5	0.0117669	10	18		19
d	64587.1						2442.84					63364.3	21	63364.3	0.0786889	3	21		3
22	8497.66		32	22	34	56	2873.53	0.00095389				63364.3	21	63364.3	0.0786889	3	21		21
16	8732.77		18	27	49	65	3081.74	0.000709275				63217.6	22	63217.6	0.0209856	11	22		11
18	8666.13		8	28	49	67	3102.56	0.00134322				63217.6	22	63217.6	0.0209856	11	22		22
d	8260.9						2554.6					49307.8	16	49307.8	0.0113484	17	16		17
15	9040.51		46	32	55	70	2845.44	0.00109285				49307.8	16	49307.8	0.0113484	17	16		27
18	8796.48		62	35	52	70	3137.17	0.00123716				55846.1	18	55846.1	0.024178	5	18		5
21	8686.14		74	37	52	73	3035.04	0.00132359				55846.1	18	55846.1	0.024178	5	18		28
d	63653.5						2459.89					42681.7	15	42681.7	0.0163928	3	15		3
18	13847.8		42	38	56	74	2903.95	0.00373994				42681.7	15	42681.7	0.0163928	3	15		32
19	9007.36		32	39	56	75	2657.89	0.00136545				56469	18	56469	0.022269	10	18		10
d	65299.4						2515.95					56469	18	56469	0.022269	10	18		35
23	9180.23		58	44	55	78	3117.22	0.00153688				63735.9	21	63735.9	0.0277954	19	21		19
17	8872.4		24	47	65	82	2973.35	0.000788288				63735.9	21	63735.9	0.0277954	19	21		37
18	8898.35		10	53	67	85	3149.81	0.00160691				52271.1	18	52271.1	0.0673189	22	18		22
d	8313.97						2901.93					52271.1	18	52271.1	0.0673189	22	18		38
18	9021.36		46	57	70	88	2937.04	0.00149323				50499.9	19	50499.9	0.0259436	11	19		11
18	8949.13		50	58	70	88	2877.62	0.000993938				50499.9	19	50499.9	0.0259436	11	19		39
24	8703.21		18	63	65	89	2968.15	0.000904228				71696	23	71696	0.0353483	21	23		21
19	9019		66	64	70	89	3203.78	0.00256669				71696	23	71696	0.0353483	21	23		44
18	9463.17		36	71	75	93	2967.28	0.00366417				50546.9	17	50546.9	0.0134009	27	17		27
19	14891.7		32	74	75	94	2997.53	0.00643649				50546.9	17	50546.9	0.0134009	27	17		47
22	10216.9		78	75	73	95	3016.84	0.00526069				56696.6	18	56696.6	0.0289243	28	18		28
26	8841.42		62	76	70	96	3060.87	0.00228658				56696.6	18	56696.6	0.0289243	28	18		53
d	9234.5						2332.33					52866.7	18	52866.7	0.0268781	3	18		3
16	9158.16		24	79	82	98	3012.05	0.00267336				52866.7	18	52866.7	0.0268781	3	18		57
d	8289.3						2490.37					51797.2	18	51797.2	0.0178909	32	18		32
11	9046.73		52	85	88	99	3033.31	0.000479136				51797.2	18	51797.2	0.0178909	32	18		58
18	8999.52		28	90	82	100	3091.7	0.0011886				71235.5	24	71235.5	0.0217015	17	24		17
27	8832.23		74	87	73	100	3151.25	0.0016799				71235.5	24	71235.5	0.0217015	17	24		63
20	8903.15		10	98	85	105	3004.78	0.00127718				60871.9	19	60871.9	0.048767	35	19		35
26	10273		14	116	85	111	3064.5	0.00892709				60871.9	19	60871.9	0.048767	35	19		64
12	9170.59		52	117	99	111	2885.42	0.00180151				53411.1	18	53411.1	0.0659551	39	18		39
d	12493.5						2931.88					53411.1	18	53411.1	0.0659551	39	18		71
22	9090.88		66	118	89	111	3369.29	0.00343093				56953.1	19	56953.1	0.122293	11	19		11
23	9072.27		70	122	89	112	3221.51	0.00421214				56953.1	19	56953.1	0.122293	11	19		74
22	9137		38	130	93	115	3028.47	0.000970436				66370.5	22	66370.5	0.115735	37	22		37
27	8865.64		20	134	89	116	2900.56	0.00367399				66370.5	22	66370.5	0.115735	37	22		75
27	8865.64		20	134	89	116	2900.56	0.00367399				79582.7	26	79582.7	0.059451	10	26		10
5	10184.9		84	133	111	116	3504.73	0.00307812				79582.7	26	79582.7	0.059451	10	26		76
												48192.9	16	48192.9	0.0427738	27	16		27
												48192.9	16	48192.9	0.0427738	27	16		79
												33366.4	11	33366.4	0.00527049	58	11		58
												33366.4	11	33366.4	0.00527049	58	11		85
												55650.5	18	55650.5	0.0213948	47	18		47
												55650.5	18	55650.5	0.0213948	47	18		90
												85083.8	27	85083.8	0.0453574	19	27		19
												85083.8	27	85083.8	0.0453574	19	27		87
												60095.6	20	60095.6	0.0255437	28	20		28
												60095.6	20	60095.6	0.0255437	28	20		98
												79677.1	26	79677.1	0.232104	53	26		53
												79677.1	26	79677.1	0.232104	53	26		116
												34625	12	34625	0.0216181	58	12		58
												34625	12	34625	0.0216181	58	12		117
												74124.5	22	74124.5	0.0754805	35	22		35
												74124.5	22	74124.5	0.0754805	35	22		118
												74094.8	23	74094.8	0.0968792	64	23		64
												74094.8	23	74094.8	0.0968792	64	23		122
												13801.7	3	66626.3	0.0213496	71	22		71
												13801.7	3	66626.3	0.0213496	71	22		130
												66626.3	22	78315.2	0.0991978	63	27		63
												66626.3	22	78315.2	0.0991978	63	27		134
												78315.2	27	78315.2	0.0991978	63	27		63
												78315.2	27	78315.2	0.0991978	63	27		134
												17523.6	5
												17523.6	5
[truncated: 31 more columns]

## Sheet: #4-2(1-120)
Bin2	LUCbk	GFPbk	Rex1	Zscan4	Rex1	Zscan4	Rex1	Zscan4	Rex1	Zscan4	Rex1	Zscan4	Rex1	Zscan4	Rex1	Zscan4	Rex1	Zscan4	Rex1	Zscan4	Rex1	Zscan4	Rex1	Zscan4	Rex1	Zscan4	Rex1	Zscan4	Rex1	Zscan4	Rex1	Zscan4	Rex1	Zscan4	Rex1	Zscan4	Rex1	Zscan4	Rex1	Zscan4	Rex1	Zscan4	Rex1	Zscan4	Rex1	Zscan4	Rex1	Zscan4	Rex1
			2	2	78	78	150	150	42	42	13	13	136	136	50	50	7	7	144	144	91	91	147	147	55	55	152	152	96	96	33	33	114	114	59	59	93	93	155	155	16	16	121	121	86	86	62	62	108
1	2299.29	6451.76	3143.22	6767.85
2	2253.37	6607.85	3008.7	6943.85
3	2267.43	6672.28	2880.4	6963.19
4	2271.81	6652.64	2871.74	7006.25
5	2260.11	6676.78	2791.25	7034.81
6	2261.74	6700.86	2746.37	7050.41
7	2264.56	6729.83	2676.45	7003.9
8	2269.43	6750.84	2586.7	7000.49
9	2257.9	6745.03	2551.3	6984.7
10	2267.5	6732.6	2621.77	7058.01
11	2265.27	6764.77	2605.07	7059.32
12	2274.75	6745.95	2633.07	7018.62
13	2264.24	6748.55	2572.3	7014.9
14	2276.27	6751.7	2580.56	7054.16
15	2266.17	6764.47	2596.27	7010.07
16	2276.03	6922.91	2570.32	7160.36
17	2271.71	6931.92	2595.47	7180.75
18	2264.01	6944.64	2631.57	7402.5
19	2271.19	7178.14	2630.25	7208.71
20	2282.38	6937.29	2614.87	7193.4
21	2269.64	6955.92	2659.55	7197.53
22	2277.7	6941.91	2736.32	7308.52
23	2271.5	7057.11	2699.87	7761.22
24	2276.56	7510.2	2664.87	7807.55
25	2273.36	7557.26	2529.93	7783.18
26	2270.17	7553.19	2532.52	7758.75													2850.93	7772.07
27	2276.56	7541.34	2561.82	7792.55													2594.05	7809.98
28	2266.22	7587.85	2509.2	7785.59													2591.11	7794.61
29	2277.44	7588.93	2530.11	7790.75													2600.41	7782.14
30	2266.11	7582.97	2536.43	7795.34													2634.8	7824.07
31	2289.17	7602.31	2530.84	7843.89													2695.61	7826.8
32	2273.35	7645.35	2526.59	7843.43													2552.7	7849.89
33	2279.44	7659.89	2547.59	7880.27													2533.36	7843.7
34	2273.06	7655.2	2768.38	7912.86													2595.25	7878.41
35	2278.49	7660.22	2746.59	7912.27													2676.23	7862.45
36	2276.49	7668.95	2700.27	7901.32													2661.7	7863.27
37	2267.04	7709.1	2714.59	7906.59													2670.45	7925.64
38	2271.39	7681.19	2723.03	7937.59													2616.5	7880.59
39	2280.2	7712.57	2694.27	7928.49													2634.95	7913.43
40	2279.65	7755.45	2694.76	7928.97													2776.05	7981.89
41	2283.86	7766.72	2658.7	7952.65													2849.8	7984.77
42	2282.05	7782.57	2625.65	8115.54													2830.5	7989.93
43	2272.14	7894.48	2623.49	8008.76													2826.43	8114.11
44	2284.87	7813.1	2635.41	7994.03													2809.27	8040.43
45	2282.32	7788.59	2585.68	8022.92													2793.64	8023.8
46	2270.08	7777.36	2577.76	8051.59							2652	8009.71					2852.75	7997.39
47	2270.3	7817.57	2632.78	8008.59							2723.94	8000.52					3362.74	8037.74																							2916.57	8009.57
48	2274.43	7818.53	2637.78	8061.73							2678.77	8013.74					2999.31	8055.73																							2775.97	8043.8
49	2272.96	7829.3	2632.49	8134.46							2573.03	8038.58					2955.46	8015.62																							2858.03	8080.3
50	2276.81	7858.15	2595.27	8114.24							2745.23	8079.42					2945.31	8124.73																							2895.13	8121.43
51	2275.48	7885.28	2600.35	8096.95							2665.19	8084.35					2924.81	8126.54																							2787.43	8119.93
52	2287.7	7877.8	2600.97	8161.81							2611.77	8075.94					2785.38	8149.31																							2750.77	8136.63
53	2271.56	7884.08	2676.16	8183.03							2617.66	8098					2714.75	8158.11																							2771.4	8146.9
54	2280.99	7910.2	2721.7	8165.38							2709.31	8111.28					2681.23	8186.2																							2645.77	8192.37
55	2279.91	7923.36	2798.16	8183.73							2732.44	8115.61					2699.07	8210.4																							2704.43	8202.73
56	2280.49	7945.79	2839.89	8214.46							2721.67	8169.97					2607.53	8220.53																							2758.23	8178.87
57	2280.71	7951.96	2890.49	8278.22							2711.75	8116.72					2605.5	8178.63																							2737.91	8189.3
58	2280.04	7969.73	2847.08	8271.78							2650.56	8172.89					2581.2	8245.73																							2815.18	8216.2
59	2287.13	7996.54	2883.86	8234.43							2669.47	8209.08					2637.4	8263.23																							2873.66	8226.07
60	2286.07	7940.49	2977.81	8301.03							2727.33	8203.56					2662.8	8145.73																							2866.32	8211.25
61	2280.05	7990.01	3002.19	8289.84							2868.92	8226.42					2732.23	8262.1																							2951.3	8241.95
62	2288.96	7989.81	3037.27	8265.7							2857.56	8193.06					2759.2	8224.4																							2929.43	8281.86
63	2280.5	7956.09	3077.89	8284.68							2952.81	8177.08					2825.67	8160																							2933.8	8227.84
64	2280.2	7980.49	3005.76	8318.59							2990.97	8259.33					2921.67	8267.23																							2969.48	8283.91
65	2279.35	7996.59	2908.11	8312.78							3085.86	8204.69					2907.43	8202.4																							3027.5	8354.77
66	2274.44	8005.17	3015.19	8537.73							3060.75	8261.25					2987.7	8218.2																							3017.77	8361.02
67	2277.93	8146.27	3041.88	8609.31							3202.06	8451.83					3137.07	8434.66																							3014.33	8534.58
68	2279.27	7992.59	3020.15	8496.73							3119.27	8302.1					2992.91	8267.77																							3081.5	8445.08
69	2266.74	7978.79	3112.9	8696.33							3253.11	8342.42					3179.95	8311.16																							3053.81	8366.41
70	2281.04	8010.56	2955.33	9047.48							3225.06	8457.61					2821.09	8282.55													2953.55	8306.98									3128.59	8449.59
71	2282.98	7985.03	3006.41	9710.52							3112.44	8283.89					2887.11	8251.5													3024.95	8267.35									3091.24	8334.59
72	2279.97	8012.77	3018.2	10315.7							2957.89	8313.33					2967.16	8318.98													3009.08	8332.59									3074.14	8413.57
73	2273.88	8040.92	2933.14	10706.3							2799.93	8442.39					2912.18	8403.82													3016.89	8398.62									2977.81	8494.95
74	2277.46	8037.16	2912.39	11333.6							2789.81	8408.61					2876.92	8384.3													2949.62	8360.89									3094.14	8498.19
75	2282.37	8054.04	2980.7	11935.9							2802.07	8386.26					2862.43	8404.65													2875.46	8389.51									2936.73	8468.7
76	2277.58	8073.22	2796.09	11260.8					3245.7	13123.2	2808.68	8389.26					2876.08	8437.59													2855.84	8382.54									2981.92	8524
77	2279.56	8110.06	2837.57	10279.6					2830.73	11157.3	2845.09	8409.41					2841.54	8450.22													2848.57	8376.11									2952.84	8553.13
78	2273.63	8079.63	2942.89	10486.3					2969.77	11572.3	2866.71	8420.63					2911.76	8405.08													2901.59	8355.65									3000.03	8506.45
79	2291.9	8047.63	2967.43	10757.5					2931.27	11120.9	2893.96	8451.89					2953.78	8360.57													3033.16	8313.3									2995.23	8500.94
80	2274.05	8059.05	3099.23	11885					2897.77	11448.1	2840.43	8431.75					2962.38	8361.46													3028.43	8324.65									2950.26	8504.03
81	2271.98	8048.98	3199.95	12116.1					2841.7	11331.2	2839.24	8425.42					2884.86	8321.46													3095.95	8323.27									2939.56	8457.03
82	2285.2	8084.13	3162.75	11693.4					2831.5	11071.5	3085.82	8448.09					3020.7	8401.95													3144.78	8376.19									3093.69	8416.67
83	2274.92	8067.34	3170.34	12054.8					2977.9	11414.1	3393.68	8650.74			3447.86	8458.06	3140.27	8338.68													3180.11	8311.16									3641.72	8467.72
84	2278.29	8061.78	3170.34	12054.8					3215.43	11252.6	3077.9	8529.13			3012.72	8351.14	3237.3	8304.89													3268	8475.41									3141.03	8466.88
85	2278.16	8053.3	2983.98	13271.9					3428.13	11336.5	3164.97	8790.73			3000.87	8318.13	3056.77	8338.31													3196.7	8566.89									3166.44	8502.81
86	2286.54	8067.99	2824.02	13697.7					3491.8	11854.3	3319.4	8579.8			2675.13	8324.63	3226.35	8293.35							3465.53	8351.86					3345.08	8524.65									3211.41	8472.28
87	2278.61	7987.03	2692.64	13714.5					3501.1	12307.3	3554.67	8934.9			2837.07	8357.27	3007.32	8347.86							3033.7	8286.03					3153.7	8516.81									3084.41	8408.34
88	2280.96	7981.15	2707.41	17450					3769.33	13296.8	3443.13	8788.93			2642.57	8273.37	3002.35	8288.32							3252.97	8298.7					3550.86	8559.32			3090.28	8476.53					3460.81	8494.23
89	2277.72	7948.7	2877.3	17992.8					3849.52	13640.4	3294.77	8580.6			2622.23	8327.7	3127.32	8263.16							3221.1	8256.53					3310.73	8454.22			2990.39	8675.86					3089.15	8351.58					3834.69	8642.81
90	2280.36	7970.57	3034.95	19129.2					3992.43	15341.2	3274.7	8614.03			2631.37	8319.8	3127.49	8307.73							3007.83	8328.97					3266.92	8464.81			3023.72	8820.92					3310.69	8342.42					3399.72	8395.81
91	2275.53	8172.93	3242.02	20977					3999.84	16066	3356.83	9336.6			2537.63	8543.53	3076.89	8573							3044.03	8568.37					3045.19	8662.16			2904.86	8764.08					3372.81	8490.96					3507.64	8570.56
92	2280.67	7908.96	3410.41	20572.6					4183.14	19422.4	3062.27	8459.93			2631.6	8291.23	2944.95	8293.3							3076.77	8302.2					2995.97	8407.22			2719.19	8497.81					3248.57	8270.37					3436.22	8334.81
93	2278.86	7882.13	3569.18	24008.2					4056.8	21078.8	2975.27	8569.2			2728.57	8264.17	2981.51	8293.22							3117.47	8237.5					2853.43	8368.43			2732.47	8473.53					3472.37	8280.27					3457.21	8323.63
94	2281.22	7893.44	3666.11	25454.7					3798.18	22395.9	2931.5	8687.1			2874.59	8287.41	2981.7	8345.76							2930.4	8255.77					2830.68	8427.59			2705.18	8482.23					3466.43	8277.63					3489.23	8342.88
95	2284.39	7899.12	3669.11	27842.2					3626.55	24675.1	2838.7	8596.07			2965.23	8274.61	2925.84	8273.54							2875.73	8257.4					2777.11	8370.05			2951.18	8473.66					3469.26	8263.9					3489.23	8309.98
96	2282.33	7922.97	3733.7	30434					3493.86	26478.2	2782.87	8562.9			2969.32	8295.59	2969.08	8236.41							2943.63	8215.2					2850.51	8398.08			3080.43	8433.52					3388.14	8291.54					3407.12	8271.71
97	2287.25	7939.99	3822.45	31830					3429.41	28365.6	2922.04	8345.96			2986.07	8616.07	2896.05	8252.95							2925.53	8271.73					3000.43	8598.62			3171.31	8388.41					3408.4	8265.82					3393.79	8352.55
98	2292.29	7909.42	3610.38	34167.1	3590.57	29872			3151.34	29869.9	2993.23	10354.8			3002.95	9345.66	3017.65	8246.11							3053.21	8254.19					3078.03	8646.78			3151.71	8399.8					3326.32	8245.38					3247.5	8396.09
99	2288.65	7895.33	3288.27	31364	3171.23	26436.5			3097.3	64771.8	3065.52	9053.71			3147.23	10624.7	2899.97	8237.24							3073.14	8236.19					3086.24	9223.43			3208.59	8660.47					3344.57	8193.17			2995.67	8244.67	3239.63	8527.88
100	2269.1	7940.87	3217.35	31243.8	3473.47	30673.6			2999.31	63028.2	3079.26	9029.29			3225.16	11675.4	2985.43	8289.05							3070.7	8256.17					3100.65	8825.22			3178.98	8568.75					3433.07	8348.37			3013.53	8275.33	3239.31	8675.5
101	2280.06	7915.47	3028.69	29644	3331.58	31885.7			2986.69	64895.9	3165.39	8387.81			3069.8	13128.7	2928.24	8237.59							3164.77	8222.23					3282.16	8582.73			3279.2	8718.33					3301.67	8364.17			3003.8	8297.9	3210.5	8452.03
102	2283.99	7932.67	2952.77	27418.9	3078.64	29008.1			2879.03	65535	3044.55	8444.06			3097.23	15356.3	3016.46	8243.68							3062.4	8222.23					3322.84	8885.3			3329.08	8514.75					3302.33	8418.97			3081.96	8360	3264	8507.31
103	2286.88	7935.62	2664.58	22158.2	2876.11	27956.9			3187.14	65437.6	2814.2	8747.43			3052.16	16887.8	2877.62	8289.41			3433.73	8428.08			3062.1	8229.05					3459	9233.78			3217.46	9191.92	2868.68	8466.59			3388	8510.97			3110.69	8507.19	3248.36	8718.56
104	2283.98	7977.9	2797.15	29500	2826.97	28107.4			3205.41	65535	2656.47	8416.6			3023.16	20364.3	3009.68	8301.78			3131.62	8403.42			3106.67	8309.92			3443.43	8769.03	3447.27	9002.51			3173.73	10431	2999.7	8686.76			3507.53	8714.1			3177.08	8447.5	3254.83	8514.53
105	2284.42	7955.01	2660.77	27419.4	2775.92	28115.6			3181.31	65291.9	2619.93	8593.83			3020.32	22713.2	3090.92	8281.14			3151.35	8465.88			3069.54	8255.58			3260.4	8364.57	3148.11	8730.84			2964.3	9621.05	2874.43	8797.3			3401.57	8855.77			3308.96	8711.96	3396.72	8543.03
106	2277.07	7982.5	2677.08	29884.7	2866.92	30085.2			2993.75	54210.4	2567.47	8839.7			3070.61	23086.7	2990.1	8364.71			3242.73	8579.77			3057.71	8230.5			3118.07	8376.57	3157.08	10840.9			2882.7	9619.76	2925.03	8919.76			3432.63	8793.33			3449.31	8787.12	3334.19	8837.67
107	2289.38	8019.8	2776.92	31602.7	2944.97	29763.1			2884.34	57820.3	2613.3	8814.56			3108.03	24524.7	2962.06	8365.32			3215.12	8757.35			2847.27	8266.97			3006.73	8308.47	3212.24	11418.8			2821.59	10262	2908.65	8677.62			3461.22	9006.57			3393.54	8682.88	3246.06	8603.22
108	2293.08	7996.88	2598.27	28576.9	3141.69	29924.8			2875.47	55907.7	2548.2	8854.2			3108.32	24734.7	2939.4	8344.03			3050.96	8545.38			3001.47	8271.7			3083.5	8365.31	3057.81	11659.4			2798.38	9318.14	2793.41	8575.41			3283.58	9096.64			3577.85	8885.65	3297.46	8475.33	3055.35
109	2290.47	7993.54	2622.35	29636.3	3270.31	32045.8			2824.25	48220.1	2640.4	8790.8			2982.13	24689.2	2830.37	8352.63			3019.81	8575.19			2930.93	8269.77			3143.38	8370.73	2965.41	10787.5			2997.03	8842.68	2816.92	8683.32			3217.33	9135.69			3418.58	9168.62	3274.92	8508.33	2950.68
110	2280.52	8012.04	2520.46	24320.5	3261.08	33041.7			2826.44	37639.6	2536.83	8699.9			2867.1	26711.8	2827.57	8387.47			3135.58	8575.77			2831.13	8319.87			3174.96	8399.19	3082.03	9774.9	3722.3	19542.2	2777.86	8660.76	2835.78	8531.92			3110.44	9173.44			3516.58	9186.08	3231.58	8520	3057.06
111	2289.94	8034.39	2556.19	26193.9	3348.44	38923.5			2745.97	34903	2523.83	9097.6			2758.77	28522.4	2950.43	8376.8			3273.5	8534.27			2746.67	8319.5			3016.92	8383.85	2893.39	8919.71	2857.54	9495.16	2728.32	8866.76	2939.26	8593.26			3007.17	9173.69			3643.81	10169.2	3228.04	8640.79	3159.13
112	2284.87	8032.28	2554.85	31125.2	3198.17	37222.1			2694.56	34944.1	2557.12	8774.46			2682.97	28945.1	2892.67	8370.33			3505.65	8575			2625.63	8332			2897.35	8334.15	3006.19	8759.42	2921.06	10093.4	2741.14	9325.65	2977.29	8595.48			2993.73	8966.77	3467	9490.43	3877.54	12200.3	3241	8607.5	3326.26
113	2288.3	8042.13	2644.81	32679.4	3189.96	40299.3			2770.91	36085.1	2582	9022.78			2687.89	31070	2965.2	8434.27			3364.62	8525.46			2618.53	8314.7			3260.23	8379.42	3142.73	13298.3	2762.25	10028.9	2767.35	9207.35	3050.87	8638.03			2921.5	9001.85	3079.27	9240.53	4061	13549.6	3311.36	8530.43	3121.61
114	2274.47	8036.48	2657.97	33772.2	3245.87	40691.3			2781.22	38756	2575.53	9173.17			2643.68	32177.1	3181	8431.6			3466.62	8551			2617.9	8288.03			2931.63	8560.83	2931.81	11259.7	2765.63	9576.5	2841.03	9236.65	3023.97	8593.58			3170.73	9591.73	3463.07	9374.47	3727.68	13906.5	3442.18	8651.07	3182.84
115	2285.86	8239.33	2715.03	36372.6	3217.46	43385.6			2808.19	37421.5	2774.55	9495.85			2680.03	34614.4	3195.89	8640.47			3390.65	8801			2553.39	8494.81			2816.93	8651.47	2860	10231.5	2758.19	11246.7	2832.57	9343.32	3101.97	8727.19			3202.5	9205.92	3491.2	9457.23	3475.44	15252.9	3423.66	8804.95	3135.19
116	2286.68	8070.15	2800.09	40082.8	3139.63	43631.7			2822.53	41362.6	2825.9	9425.65			2531.86	34846.9	3351.92	8458.92			3550	8560.85			2537.67	8288.37			2838.43	8481.73	2864.31	9419.54	2952.63	16411.1	2814.84	9091.97	3175.77	8547.61			3284.85	9352.65	3618.23	9171.54	3167.56	14735.9	3342.32	8659.57	3152.03
117	2282.97	8030.76	2762.81	35404.7	3087.85	48925			3003.53	40821.4	2485.4	9846.25	2965.17	9787.1	2569.08	38247.8	3499.95	8409.46			3327.58	8538.19			2536.43	8269.63			2976.13	8640.7	2755	8830.53	2832.42	14650.8	2969.73	9421.59	3154.1	8595.81			3105.38	9135.5	3479.42	9064.92	3346.2	17600.2	3444.08	8656.97	3161
118	2288.87	8054.04	d		2848.2	41440.9			3017.34	40247.4	2591.2	13805.2	2771.16	10629.8	2637.92	39653	3410.57	8535.67	3388.1	8483.77	3238	8548.6			2521	8296			3019.13	8465.83	2821.08	8930.78	2743.12	10161.3	3061.95	9876.92	3341.74	9122.36			3114.15	9384.42	3415.81	8977.31	3135.45	17239	3445.43	8685.03	3157.38
119	2293.2	8040.95			2884.41	58990.8			2920.31	41359.8	2556.97	11378	2680.66	11499.8	3241.62	47565.5	3236	8501.48	3397.58	8509.77	3045.28	8518.22	3254.19	8605.46	2471.23	8300.93			3063.6	8432.47	3010.95	9411.35	2856.06	14337.9	2961.38	10137.7	3323.52	8695.3			3057.23	9473.12	3300.12	8867.77	3123.5	20382.4	3170.07	8650.45	2747.92
120	2297.2	8022.59			2815.87	60412.1	2976.9	56273.8	2871.09	43228.9	2686.65	17175.2	2740.34	10768.7	3123.08	44932.4	3179.29	8439.39	3349.35	8812.39	3109.53	8561.38	3065.65	8487.19	2526.88	8348.56			3142	8394.68	2980.54	9695.16	2985.02	13905.3	2851.22	10629.9	3346.02	8646.72			2954.08	9157.58	3201.35	8815.81	3085.13	21792.3	3299.86	8674.73	2795.22
doubling	GFP	G1(%)	pCol	cellId	divtime1	divtime2	rexAve	zcanAve	ppID	ppDoubling	pID	pDoubling	pDelta	rexSum	zscanSum	ID	Doubling	Delta	cID	cDoubling	cDelta
d	35404.7		60	48	61	82	2762.81	0.00162647						37771.9	0.0419373	4	12		4
12	7727.09		60	6	9	21	3147.66	0.00349478						37771.9	0.0419373	4	12		6
17	7703.66		4	7	9	26	2766.23	0.00358895						47025.9	0.0610122	2	17		2
12	8281.88		60	9	21	33	3218.94	0.00262147						47025.9	0.0610122	2	17		7
14	8270.87		152	12	21	35	3124.22	0.000494232						38627.3	0.0314576	4	12		4
20	8303.21		4	13	26	46	2751.18	0.00133711						38627.3	0.0314576	4	12		9
13	8657.35		60	14	33	46	3235.51	0.00151336						43739.1	0.00691925	6	14		6
13	8638.64		94	15	33	46	3169.38	0.00080753						43739.1	0.00691925	6	14		12
21	8285.58		18	16	26	47	2857.58	0.000556514						55023.7	0.0267422	2	20		2
16	8535.81		178	18	35	51	2909.81	0.000425097						55023.7	0.0267422	2	20		13
17	8526.49		152	20	35	52	2924.53	0.000621013						42061.6	0.0196737	4	13		4
13	8736.44		130	23	46	59	3088.17	0.00030842						42061.6	0.0196737	4	13		14
14	8687.25		94	24	46	60	3152.91	0.000357041						41201.9	0.0104979	9	13		9
15	8677.41		60	25	46	61	3110.61	0.000868329						41201.9	0.0104979	9	13		15
16	8654.77		76	26	46	62	3156.44	0.00046275						60009.2	0.0116868	7	21		7
22	8598.76		42	30	47	69	3006.17	0.000944745						60009.2	0.0116868	7	21		16
18	8679.73		178	29	51	69	2954.91	0.000687107						46557	0.00680155	12	16		12
18	8677.16		190	31	51	69	3036.88	0.00090691						46557	0.00680155	12	16		18
23	8554.29		18	33	47	70	2975.1	0.00108845						49716.9	0.0105572	6	17		6
18	8627.27		162	34	52	70	2944.34	0.000704525						49716.9	0.0105572	6	17		20
20	8654.3		152	36	52	72	2863.8	0.00116957						40146.2	0.00400946	15	13		15
15	8788.32		94	40	60	75	3370.84	0.000797715						40146.2	0.00400946	15	13		23
15	8821.94		114	41	60	75	3426.96	0.00104689						44140.8	0.00499858	9	14		9
30	9086.11		4	42	46	76	2957.87	0.00607489						44140.8	0.00499858	9	14		24
18	8791.2		130	43	59	77	3196.08	0.00113688						46659.1	0.0130249	4	15		4
20	8772.29		144	45	59	79	3196.57	0.00190087						46659.1	0.0130249	4	15		25
18	8728.17		84	46	62	80	3049.17	0.000618182						50503	0.007404	14	16		14
21	8770.01		60	48	61	82	2976.47	0.00162647						50503	0.007404	14	16		26
20	8714.53		76	49	62	82	3052.82	0.00100985						66135.7	0.0207844	16	22		16
37	8482.08		12	50	46	83	2941.68	0.00100455						66135.7	0.0207844	16	22		30
14	8858.61		206	51	69	83	3033.2	0.000290373						53188.3	0.0123679	12	18		12
23	8715.66		68	52	61	84	2994.3	0.000783011						53188.3	0.0123679	12	18		29
16	8840.47		190	54	69	85	3128.31	0.000447824						54663.8	0.0163244	18	18		18
16	8878.71		18	55	70	86	3152.42	0.000638214						54663.8	0.0163244	18	18		31
17	8828.95		170	56	70	87	2989.84	0.00125869						68427.4	0.0250344	7	23		7
18	8858.99		32	59	70	88	3246.24	0.00134363						68427.4	0.0250344	7	23		33
19	8829.42		182	60	69	88	3185.42	0.0012696						52998.2	0.0126815	20	18		20
20	8882.6		42	62	69	89	3253.25	0.00116639						52998.2	0.0126815	20	18		34
20	9842.09		52	61	69	89	3011.33	0.00724593						57276.1	0.0233914	6	20		6
15	8957.57		94	65	75	90	3238.17	0.000790978						57276.1	0.0233914	6	20		36
20	8857.52		162	66	70	90	3007.01	0.00237894						50562.5	0.0119657	9	15		9
16	8979.9		106	67	75	91	3491.66	0.000636021						50562.5	0.0119657	9	15		40
17	8863.48		122	68	75	92	3302.78	0.000611335						51404.4	0.0157034	24	15		24
15	8883.74		130	69	77	92	3213.36	0.00113234						51404.4	0.0157034	24	15		41
16	8865.1		136	70	77	93	3156.99	0.000752746						88736.1	0.182247	2	30		2
21	8887.87		156	72	72	93	3011.77	0.00135531						88736.1	0.182247	2	30		42
19	8801.49		114	73	75	94	3301.29	0.000696656						57529.4	0.0204638	15	18		15
14	8786.6		214	77	83	97	3066.5	0.00104721						57529.4	0.0204638	15	18		43
22	18778.6		4	78	76	98	3326.83	0.00386963						63931.5	0.0380174	23	20		23
26	8700.88		152	81	72	98	3051.94	0.000762161						63931.5	0.0380174	23	20		45
15	8811.69		206	80	83	98	3065.24	0.00109547						54885	0.0111273	26	18		26
10	9127.3		42	86	89	99	3689.67	0.000556279						54885	0.0111273	26	18		46
17	8865.95		60	82	82	99	3053.82	0.0010717						62505.9	0.0341559	4	21		4
19	8692.27		88	83	80	99	3109.37	0.000532268						62505.9	0.0341559	4	21		48
14	8766.26		198	84	85	99	3210.19	0.000865266						61056.4	0.0201971	14	20		14
21	10982.7		144	89	79	100	3296.35	0.00950248						61056.4	0.0201971	14	20		49
15	8804.9		190	88	85	100	3094.92	0.000905742						108842	0.0371685	13	37		13
17	8783.04		18	91	86	103	3176.01	0.00100107						108842	0.0371685	13	37		50
15	9169.37		36	93	88	103	3248.94	0.00294552						42464.8	0.00406522	31	14		31
21	8664.6		64	94	82	103	2953.92	0.000653248						42464.8	0.00406522	31	14		51
23	8829.03		84	92	80	103	3232.64	0.00282417						68868.9	0.0180093	25	23		25
18	8742.24		26	96	86	104	3249.32	0.000546491						68868.9	0.0180093	25	23		52
25	10639.6		148	95	79	104	2965.7	0.00763215						50053	0.00716519	18	16		18
23	8732.9		76	100	82	105	3062.59	0.0009306						50053	0.00716519	18	16		54
15	8826.97		94	99	90	105	3133.19	0.000519643						50438.7	0.0102114	7	16		7
15	8871.18		100	101	90	105	3423.17	0.000705473						50438.7	0.0102114	7	16		55
17	9055.48		182	97	88	105	3195.52	0.00196168						50827.3	0.0213977	34	17		34
19	9072.87		174	102	87	106	3056.86	0.00172641						50827.3	0.0213977	34	17		56
18	24103.1		56	105	89	107	3336.86	0.00209579						58432.3	0.0241854	33	18		33
25	8736.24		80	106	82	107	3153.64	0.000758927						58432.3	0.0241854	33	18		59
15	8931		122	103	92	107	3614.44	0.00227482						60523	0.0241223	29	19		29
15	8866.14		126	104	92	107	3407.68	0.00173186						60523	0.0241223	29	19		60
19	8936.63		48	108	89	108	3547.02	0.00270757						65065	0.0233277	16	20		16
24	8756.78		68	107	84	108	3237.31	0.00213332						65065	0.0233277	16	20		62
18	8908.96		106	109	91	109	3342.13	0.000920343						60226.6	0.144919	30	20		30
18	8985.14		110	111	91	109	3657.37	0.00192854						60226.6	0.144919	30	20		61
22	10714.4		170	110	87	109	3047.8	0.00419516						48572.5	0.0118647	9	15		9
22	9560.12		32	114	88	110	3267.3	0.00488969						48572.5	0.0118647	9	15		65
16	8848.39		114	112	94	110	3327.32	0.000966069						60140.3	0.0475787	20	20		20
22	8866.27		186	113	88	110	3293.58	0.00158749						60140.3	0.0475787	20	20		66
22	27838		52	119	89	111	3168.82	0.00131572						55866.5	0.0101763	40	16		40
14	8757.26		218	115	97	111	3324.93	0.00121326						55866.5	0.0101763	40	16		67
13	9442.43		42	121	99	112	3552.68	0.00363681						56147.3	0.0103927	41	17		41
28	8658.15		72	124	84	112	3083.2	0.00146979						56147.3	0.0103927	41	17		68
18	8810.2		118	120	94	112	3365.14	0.00104255						48200.3	0.0169851	15	15		15
19	9000.83		140	123	93	112	3177.15	0.00408349						48200.3	0.0169851	15	15		69
15	8793.73		210	125	98	113	3121.72	0.0023866						50511.8	0.0120439	43	16		43
21	9035.66		158	128	93	114	3401.25	0.00179406						50511.8	0.0120439	43	16		70
24	10364.3		162	129	90	114	3078.01	0.00800277						63247.2	0.0284614	36	21		36
16	8957.84		206	126	98	114	3074.91	0.00426661						63247.2	0.0284614	36	21		72
23	8717.74		130	131	92	115	3035.17	0.00107936						62724.6	0.0132365	24	19		24
22	8872.57		136	132	93	115	3223.76	0.0026968						62724.6	0.0132365	24	19		73
47	9152.42		178	135	69	116	3047.21	0.00293591						42931	0.014661	51	14		51
34	9114.38		12	136	83	117	3001.82	0.00473945						42931	0.014661	51	14		77
27	14414.7		166	137	90	117	3263.03	0.00449422						73190.2	0.0851318	2	22		2
15	8956.27		18	144	103	118	3265.02	0.000502571						73190.2	0.0851318	2	22		78
19	8931.27		202	140	99	118	3541.37	0.0028162						79350.3	0.0198162	6	26		6
21	8683.49		214	139	97	118	3492.88	0.00168154						79350.3	0.0198162	6	26		81
16	9092.71		22	147	103	119	3471.43	0.00148654						45978.5	0.0164321	31	15		31
20	8868.88		90	148	99	119	3080.66	0.00226963						45978.5	0.0164321	31	15		80
19	8853.53		190	145	100	119	3109.04	0.00162688						36896.7	0.00556279	16	10		16
22	38219.9		6	150	98	120	3253.88	0.00151172						36896.7	0.00556279	16	10		86
15	8940.5		94	151	105	120	3231.27	0.00126168						51914.9	0.0182188	4	17		4
20	8689.34		194	149	100	120	3106.68	0.000863291						51914.9	0.0182188	4	17		82
														59078	0.0101131	46	19		46
														59078	0.0101131	46	19		83
														44942.7	0.0121137	54	14		54
														44942.7	0.0121137	54	14		84
														69223.4	0.199552	23	21		23
														69223.4	0.199552	23	21		89
														46423.8	0.0135861	18	15		18
														46423.8	0.0135861	18	15		88
														53992.2	0.0170182	7	17		7
														53992.2	0.0170182	7	17		91
														48734	0.0441828	59	15		59
														48734	0.0441828	59	15		93
														62032.3	0.0137182	48	21		48
														62032.3	0.0137182	48	21		94
														74350.7	0.0649558	26	23		26
														74350.7	0.0649558	26	23		92
														58487.7	0.00983683	55	18		55
														58487.7	0.00983683	55	18		96
														74142.4	0.190804	45	25		45
														74142.4	0.190804	45	25		95
														70439.6	0.0214038	14	23		14
														70439.6	0.0214038	14	23		100
														46997.8	0.00779464	9	15		9
														46997.8	0.00779464	9	15		99
														51347.5	0.0105821	65	15		65
														51347.5	0.0105821	65	15		101
														54323.9	0.0333486	29	17		29
														54323.9	0.0333486	29	17		97
														58080.4	0.0328018	56	19		56
														58080.4	0.0328018	56	19		102
														60063.4	0.0377243	61	18		61
														60063.4	0.0377243	61	18		105
														78840.9	0.0189732	49	25		49
														78840.9	0.0189732	49	25		106
														54216.7	0.0341223	41	15		41
														54216.7	0.0341223	41	15		103
														51115.2	0.025978	68	15		68
														51115.2	0.025978	68	15		104
														67393.4	0.0514437	62	19		62
														67393.4	0.0514437	62	19		108
														77695.4	0.0511998	25	24		25
														77695.4	0.0511998	25	24		107
														60158.3	0.0165662	40	18		40
														60158.3	0.0165662	40	18		109
														65832.6	0.0347137	67	18		67
														65832.6	0.0347137	67	18		111
														67051.7	0.0922935	34	22		34
														67051.7	0.0922935	34	22		110
														71880.7	0.107573	33	22		33
														71880.7	0.107573	33	22		114
														53237.1	0.0154571	24	16		24
														53237.1	0.0154571	24	16		112
														72458.8	0.0349247	60	22		60
														72458.8	0.0349247	60	22		113
														69714.1	0.0289459	30	22		30
														69714.1	0.0289459	30	22		119
														46549	0.0169856	77	14		77
														46549	0.0169856	77	14		115
														46184.8	0.0472786	16	13		16
														46184.8	0.0472786	16	13		121
														86329.5	0.0411542	52	28		52
														86329.5	0.0411542	52	28		124
														60572.6	0.0187659	73	18		73
														60572.6	0.0187659	73	18		120
														60365.8	0.0775864	70	19		70
														60365.8	0.0775864	70	19		123
														46825.8	0.035799	80	15		80
														46825.8	0.035799	80	15		125
														71426.3	0.0376752	72	21		72
														71426.3	0.0376752	72	21		128
														73872.3	0.192066	20	24		20
														73872.3	0.192066	20	24		129
														49198.5	0.0682657	31	16		31
														49198.5	0.0682657	31	16		126
														69809	0.0248254	15	23		15
														69809	0.0248254	15	23		131
														70922.8	0.0593296	43	22		43
														70922.8	0.0593296	43	22		132
														143219	0.137988	12	47		12
														143219	0.137988	12	47		135
														102062	0.161141	13	34		13
														102062	0.161141	13	34		136
														88101.8	0.121344	66	27		66
														88101.8	0.121344	66	27		137
														48975.4	0.00753857	7	15		7
														48975.4	0.00753857	7	15		144
														67286	0.0535079	84	19		84
														67286	0.0535079	84	19		140
														73350.4	0.0353123	51	21		51
														73350.4	0.0353123	51	21		139
														55542.8	0.0237846	91	16		91
														55542.8	0.0237846	91	16		147
														61613.2	0.0453926	83	20		83
														61613.2	0.0453926	83	20		148
														59071.7	0.0309107	18	19		18
														59071.7	0.0309107	18	19		145
														71585.3	0.0332579	78	22		78
														71585.3	0.0332579	78	22		150
														48469	0.0189251	9	15		9
														48469	0.0189251	9	15		151
														62133.6	0.0172658	88	20		88
														62133.6	0.0172658	88	20		149
[truncated: 171 more columns]
